# Supplementary material for: Fine Mapping of the “black” Peel Color in Pomegranate (Punica granatum L.) Strongly Suggests That a Mutation in the Anthocyanidin Reductase (ANR) Gene Is Responsible for the Trait
Source: Front Plant Sci. 2021 Feb 25;12:642019. doi: 10.3389/fpls.2021.642019 (PMC7947214; doi:10.3389/fpls.2021.642019)
Supplement: Supplementary file 2 [file Table_1.XLSX]

## Sheet: Supplementary Table 1
Supplementary Table 1. List of pomegranate accessions used in this study
Origin states country of origin, variety name if applicable or other identifying details. Black peel color stands for dark purple to black peel color, and red stands for not black, covering a large scale of pink- orange- red, pale to intense peel color
Accession name	Origin	Fruit peel color	Experiment used in
P.G.100-1	‘Wonderful’ landrace, Israel	red	HPLC analysis of anthocyanin, light deprivation, comparative genomic sequencing of ANR gene
P.G.101-2	‘Wonderful’ landrace, Israel	red	Light deprivation (not shown)
P.G.102-3	Local accession, Israel	red	Light deprivation (not shown)
P.G.105-6	Local accession, Israel	red	Light deprivation (not shown)
P.G.106-7	'Malisi' landrace, Israel	red	Light deprivation (not shown)
P.G.107-8	‘Shami’, Israel	red	Comparative genomic sequencing of ANR gene, Light deprivation (not shown)
P.G.108-9	‘Wonderful’ landrace, Israel	red	Light deprivation (not shown)
P.G.109-10	Local accession, Israel	red	Light deprivation (not shown)
P.G.114-15	‘Rosh Hapered’ landrace, Israel	red	Light deprivation (not shown)
P.G.116-17	Local accession, Israel	red	Light deprivation (not shown)
P.G.117-18	Local accession, Israel	red	Comparative genomic sequencing of ANR gene, Light deprivation (not shown)
P.G.118-19	Local accession, Israel	red	Comparative genomic sequencing of ANR gene
P.G.120-21	‘Rosh Hapered’ landrace, Israel	red	Comparative genomic sequencing of ANR gene, Light deprivation (not shown)
P.G.121-22	‘Rosh Hapered’ landrace, Israel	red	Light deprivation (not shown)
P.G.127-28	‘Black’, Israel	black	All experiments
P.G.130-31	'Shani-Yonay', Israel	red	Light deprivation (not shown)
P.G.131-32	Local accession, Israel	red	Light deprivation (not shown)
P.G.132-33	'Bint El Basha' landrace, Israel	red	Light deprivation (not shown)
P.G.134-35	'Kamel', Israel	red	Light deprivation (not shown)
P.G.135-36	Local accession, Israel	red	HPLC analysis of anthocyanin, light deprivation
P.G.137-38	‘Black’ landrace, Israel	black	Comparative genomic sequencing of ANR gene
P.G.138-39	‘Black’ landrace, Israel	black	Comparative genomic sequencing of ANR gene,
P.G.144-45	Local accession, Israel	red	Light deprivation (not shown)
P.G.149-50	Punica granatum var. nana seedling, Israel	red	Light deprivation (not shown)
P.G.159-60	Local accession, Israel	red	Comparative genomic sequencing of ANR gene
P.G.200-211	'Mollar de Elche', Spain	red	Comparative genomic sequencing of ANR gene
P.G.201-212	Unkown, China	red	Light deprivation (not shown)
P.G.202-213	Unkown, China	red	Light deprivation (not shown)
P.G.204-215	DPUN 0082, USA	red	HPLC analysis of anthocyanin, pollination, light deprivation, Comparative genomic sequencing of ANR gene
P.G.206-217	'Orange', USA	red	Light deprivation (not shown)
P.G.208-219	'Eve', USA	red	Light deprivation (not shown)
P.G.213-224	'Mollar de Elche' no. 17, Spain	red	Light deprivation (not shown)
P.G.216-227	'Eversweet', USA	red	Light deprivation (not shown)
P.G.227-238	‘Black' evergreen, Unknown	black	Comparative genomic sequencing of ANR gene
P.G.231-242	Punica granatum var. nana seedling, Israel	red	Comparative genomic sequencing of ANR gene
P.G.232-243	'Nana', Punica granatum var. nana seedling, Israel	red	Light deprivation, differential expression of genes from the anthocyanin pathway
P.G.253-264	‘Ofek’, Punica granatum var. nana hybrid, Israel	black	Comparative genomic sequencing of ANR gene
P.G.271-282	F1 'Nana X Black', parent of F2 population, Israel	red	Comparative genomic sequencing of ANR gene
P.G.372-383	Indian seedling, India	red	Light deprivation, tissue culture
