# Supplementary material for: Fine Mapping of the “black” Peel Color in Pomegranate (Punica granatum L.) Strongly Suggests That a Mutation in the Anthocyanidin Reductase (ANR) Gene Is Responsible for the Trait
Source: Front Plant Sci. 2021 Feb 25;12:642019. doi: 10.3389/fpls.2021.642019 (PMC7947214; doi:10.3389/fpls.2021.642019)
Supplement: Supplementary file 3 [file Table_2.XLSX]

## Sheet: Supplementary Table 2
Supplementary Table 2. List of markers and primers used in this study
marker name	marker type	Primers	product size (bp)
bHLH SSR	SSR	16196-SSR2F AACACACCCCATGCATATAGAA	133-141
		16196-SSR2R CAATTGTCTGTGGGGATGC
bHLH SNP	SNP	16196_F9 ATGAGAACGATAATGTTGATACC	136
		16196_R4 CCAAAAGGGGACACTAGCTG
SNP7005	SNP	SNP7005-F1 GCTGATTGGTGGTCCAAGAG	244
		SNP3327005-R1 TAACACAATTTACAATCCTAAC
SNP17031	SNP	Pgr017031_SNP F1 CCATTTCCTCTTATGCCCTTC	570
		Pgr017031_SNP R1 AGATTCCAACGCATTTTCCA
ANR-SSR	SSR	PgANR-F2-FAM CTGCTCGAGAAGGGCTAC	227-233
		PgANR-R7 GATTATCGTCCAAACAAACC
ANR-SNP	INDEL	ANR4-F4 TTAACGTCGTCAGCAGCAG	629-630
		ANR5-R5 GAGAAGCAGCCCTTTCTCCT
c7881	SNP	c7881 F1 ATGGGGTCCCTTGAATTACC	241
		c7881 R1 ATGTCTGCCCCTGCTTCTAA
c36033	SNP	c36033 F1 CGTTTGGGGTCATTCTTGAT	190
		c36033 R1 CCATGGAATTCGAACCCTAA
black del	INDEL	bl_del F1 TGAGCCAGAACCACAGTGAG	"black"- 192; others 225
		bl_del R1 AAATCCATGCACCCCTACAA
c9503	SNP	c9503 F1 TTGTTCTCCTTCCTGGCTGT	190
		c9503 R1 CGGAGCCAAGATGACCTAGA
c17529	SNP	c17529 F1 TCAGCCTTTTCTCTTCTTCTCTC	224
		c17529 R1 TGACGTTTGCTCTTCCACAG
ANR-full length coding sequence	Full length	p.g.ANR F1- ATGGCGTCGGGGGACAATGG	1020
		p.g. ANR R1- TCAGTCGAGAAGCAGCCCTTTCT
F3’5’H	SSR	F3'5'H- F8-FAM TCGTTCGAGTGGAAGCTAC	211
		F3'5'H- R7- TGTTGCGCATAATTGACATA
