# Supplementary material for: Fine Mapping of the “black” Peel Color in Pomegranate (Punica granatum L.) Strongly Suggests That a Mutation in the Anthocyanidin Reductase (ANR) Gene Is Responsible for the Trait
Source: Front Plant Sci. 2021 Feb 25;12:642019. doi: 10.3389/fpls.2021.642019 (PMC7947214; doi:10.3389/fpls.2021.642019)
Supplement: Supplementary file 4 [file Table_3.XLSX]

## Sheet: Supplementary Table 3
Supplementary Table 3. QTL analysis (MQM) of total anthocyanins for the F2 population. Significant (p < 0.05) LOD > 6.9 at Permutation test.
Linkage group	Locus position (cM)	LOD
LG2	121-123	19.07
LG3	199	8
LG6	98	12.61
LG9	50	9.49
LG10	6-22	9.1
