# Supplementary material for: Fine Mapping of the “black” Peel Color in Pomegranate (Punica granatum L.) Strongly Suggests That a Mutation in the Anthocyanidin Reductase (ANR) Gene Is Responsible for the Trait
Source: Front Plant Sci. 2021 Feb 25;12:642019. doi: 10.3389/fpls.2021.642019 (PMC7947214; doi:10.3389/fpls.2021.642019)
Supplement: Supplementary file 5 [file Table_4.XLSX]

## Sheet: Supplementary Table 4
Supplementary Table 4. A list of the annotated genes in the “black” trait mapped area, with their relative expression in RNA-seq analysis .
			MTKT01002534.1 scaffold36 position		average expression FPKM (Fragments per kilo base per million mapped read)
marker	Gene Name	Description	start	end	"red" F2 bulks	'Nana'	'Black'	"black" F2 bulks
SNP 7005	CDL15_Pgr017024	Basic helix-loop-helix DNA-binding superfamily	3327267	3327581	4.45	4.39	4.75	5.71
	CDL15_Pgr017025	transcription factor DYSFUNCTIONAL TAPETUM 1-like	3328706	3329442	0.3	0.54	0	0
	CDL15_Pgr017026	transcription factor DYT1	3329786	3330043	1.15	0	0	0
	CUFF.8027.1	Retrovirus-related Pol poly from transposon 297 family	3331608	3333870	2.3	3.15	0.03	0
	CDL15_Pgr017027	pentatricopeptide repeat domain (PPR motif);	3334868	3335254
	CDL15_Pgr017028	hypothetical protein	3335292	3335477
	CDL15_Pgr017029	BTB/POZ domain-containing protein At3g22104-like [Punica granatum]. NPH3 family; pfam03000	3338230	3339973
	CDL15_Pgr017030	hypothetical protein	3343606	3346291
	CDL15_Pgr017031	alpha-farnesene synthase-like	3348695	3351173	3.9	4.27	4.76	10.86
ANR SSR & SNP	CDL15_Pgr017032	anthocyanidin reductase ANR	3358758	3361118	798.43	1166.1	41.94	593.33
	CDL15_Pgr017033	C2H2-like zinc finger	3375832	3377505	0.12	0.07	0.08	0.09
c7881	CDL15_Pgr017034	Phosphosulfolactate synthase	3385266	3390739	3.94	2.92	3.57	4.08
c36033	CDL15_Pgr017035	mediator-associated 1-like	3392500	3393753	82.38	67.97	76.92	74.63
	CDL15_Pgr017036	oxygen-evolving enhancer 3- chloroplastic	3395999	3397240	569.95	306.75	590.72	386.01
	CDL15_Pgr017037	kinesin-1	3409266	3416161	8.62	10.43	5.76	9.12
	CDL15_Pgr017038	hypothetical protein	3418943	3419359	0.32	13.47	0	0
	CDL15_Pgr017040	thioredoxin CXXS1	3419047	3424297	77.97	58.88	101.94	66.4
	CDL15_Pgr017039	hypothetical protein FOTG_18738	3419842	3420126	0	1.96	0	0
	CDL15_Pgr017041	probable 2-oxoglutarate-dependent dioxygenase AOP1	3441262	3442401	0	0.06	0	0
	CDL15_Pgr017042	hypothetical protein
	CDL15_Pgr017043	cyclin-dependent kinase B2-2 [Quercus suber]	3462656	3463928	7.36	8.74	4.8	10.4
	CDL15_Pgr017044	probable 2-oxoglutarate-dependent dioxygenase AOP1	3469311	3470691	3.87	6.01	4.97	4.52
	CDL15_Pgr017045	thioredoxin CXXS1	3477605	3479749	23.73	9.6	52.7	24.25
	CDL15_Pgr017046	hypothetical protein B456_003G156400	3486010	3486410	347.05	120.9	113.57	104.99
	CDL15_Pgr017047	Sulfite exporter family	3486757	3490016	0.76	0.73	1.21	1.3
	CDL15_Pgr017048	pentatricopeptide repeat-containing At3g60050-like	3494701	3497600	3.22	5.21	3.62	3.89
	CDL15_Pgr017049		3500361	3501036	0.5	5.35	0	0
	CDL15_Pgr017050	dolichol-phosphate mannosyltransferase subunit 3	3502089	3503504	4.93	7.72	5.27	4.2
c9503	CDL15_Pgr017051	serine threonine- kinase RIO1-like.	3505285	3508906	34.64	30.63	40.2	31.45
