# Supplementary material for: Fine Mapping of the “black” Peel Color in Pomegranate (Punica granatum L.) Strongly Suggests That a Mutation in the Anthocyanidin Reductase (ANR) Gene Is Responsible for the Trait
Source: Front Plant Sci. 2021 Feb 25;12:642019. doi: 10.3389/fpls.2021.642019 (PMC7947214; doi:10.3389/fpls.2021.642019)
Supplement: Supplementary file 6 [file Table_5.XLSX]

## Sheet: SNPs in "black" area
Supplementary Table 5: SNPs in mapped "black" region- from RNA-seq results
									Black'					"red" F2 bulk (A1_A3)					"red" F2 bulk (A2)					"black" F2 bulk (B1_B3)					"black" F2 bulk (B2)					Nana'					summary
mapping Marker	Chrom	Pos	Quality	Ref	Alt	DP	Gene ID	Desc	127	Genotype	Freq ref	Freq alt	DP	A1_A3	Genotype	Freq ref	Freq alt	DP	A2	Genotype	Freq ref	Freq alt	DP	B1_B3	Genotype	Freq ref	Freq alt	DP	B2	Genotype	Freq ref	Freq alt	DP	NAN	Genotype	Freq ref	Freq alt	DP	aa ref	aa alt	codon ref	codon alt	Type	CDS	ID	strand
bHLH	MTKT01002534.1	3273489	58.9	A	T	3	CDL15_Pgr017019	transcription factor bHLH112 isoform X1	./.	./.	0	0	0	0/0:1,0:1:3:0,3,43	0/0	1	0	1	./.	./.	0	0	0	1/1:0,2:2:6:86,6,0	1,1	0	1	2	./.	./.	0	0	0	./.	./.	0	0	0	F	L	TTT	TTA	NONSYN	ATGGCGGAAGAGATGGGGACCGGGATTTATTGCGGCGGCGACTTGTGGGATCGATCGAGGAGCATGCCACTCGTGAGCCCTTCATCAGCCCCGTTTTGTATGACCGGCGTGTTTGATGATATCTACACGGGAAATTTCGACCGGTCAATTAGTTATTGCTCCGGGAATATTAAGTCAAGGTCTTCCAGGGAGACTAGTTCAGACTCTCCAACTAGGGTTTTCGGAAGTGACTTGAAAATTGGTCCTGCTGATTTTCCGATCACGGGCCCTTCACTGGCGTTAATCTGGAACCATGGCTCAAATGGAACGGCTGATGAGAACGATAATGTTGATACCATCCTACAAGAAGACATGGATTCTTCTCAAATTCAAGATTGGAGTCCAAAAAGCTTTCCGAGC…	rna14309	-
	MTKT01002534.1	3274619	15.72	T	C	3			1/1:0,1:1:3:43,3,0	1,1	0	1	1	0/0:1,0:1:3:0,3,43	0/0	1	0	1	./.	./.	0	0	0	./.	./.	0	0	0	./.	./.	0	0	0	0/0:1,0:1:3:0,3,43	0/0	1	0	1
	MTKT01002534.1	3299612	173.22	A	AC	7	CDL15_Pgr017020	Serine protease 45	1/1:0,1:1:3:45,3,0	1,1	0	1	1	0/1:1,1:2:37:37,0,37	0/1	0.5	0.5	2	./.	./.	0	0	0	1/1:0,1:1:3:45,3,0	1,1	0	1	1	1/1:0,2:2:6:88,6,0	1,1	0	1	2	0/0:1,0:1:3:0,3,53	0/0	1	0	1
	MTKT01002534.1	3299614	182.26	C	T	7	CDL15_Pgr017020	Serine protease 45	1/1:0,1:1:3:45,3,0	1,1	0	1	1	0/1:1,1:2:37:37,0,37	0/1	0.5	0.5	2	./.	./.	0	0	0	1/1:0,1:1:3:45,3,0	1,1	0	1	1	1/1:0,2:2:6:88,6,0	1,1	0	1	2	0/0:1,0:1:3:0,3,53	0/0	1	0	1
7005	MTKT01002534.1	3327005	547.66	G	A	26	CDL15_Pgr017024	Basic helix-loop-helix DNA-binding superfamily	1/1:0,7:7:21:299,21,0	1,1	0	1	7	0/1:3,1:4:31:31,0,116	0/1	0.75	0.25	4	./.	./.	0	0	0	1/1:0,6:6:18:257,18,0	1,1	0	1	6	./.	./.	0	0	0	0/0:9,0:9:27:0,27,380	0/0	1	0	9
	MTKT01002534.1	3348697	617.7	T	G	22	CDL15_Pgr017031	alpha-farnesene synthase-like	1/1:0,2:2:6:90,6,0	1,1	0	1	2	0/1:1,5:6:66:207,0,66	0/1	0.166667	0.833333	6	./.	./.	0	0	0	1/1:0,7:7:21:315,21,0	1,1	0	1	7	1/1:0,1:1:3:45,3,0	1,1	0	1	1	0/0:6,0:6:18:0,18,454	0/0	1	0	6	M	L	ATG	CTG	NONSYN	AGGCGATCAGCCAACTATAAACCAAACATATGGAAGTATGATTTTCTTCAGTCTCTCCACAACAAGCATGAGAGTGAAGGAAACGCTACTCGAGCGATGATGCTTGTTGAGGACGTAAAGCAAATGCTCATAGAAGCTGTGAGCTTAAAGGCCAATCTAGAGCTAATGGATAACATAATGAAGTTCGGCTTAGCAACATTATTCGAGAAGGAAATCAAGGAAACCCTTGAAATAGTGGCCATGATGGAGCCGAACGATGAGAAAAGTCACGGTGATAGTACGATTGAAGAGCATGATCTCTACACCATTGCATTGCGCTTCAGGCTCCTCCGGCAGCATGGTTATGAAGTTTCAGAAGATGTATTTAGGAGCTTTAAGGACAAAAATGGTGGTTTTGTA…	rna14321	-
	MTKT01002534.1	3348698	617.7	T	A	22	CDL15_Pgr017031	alpha-farnesene synthase-like	1/1:0,2:2:6:90,6,0	1,1	0	1	2	0/1:1,5:6:66:207,0,66	0/1	0.166667	0.833333	6	./.	./.	0	0	0	1/1:0,7:7:21:315,21,0	1,1	0	1	7	1/1:0,1:1:3:45,3,0	1,1	0	1	1	0/0:6,0:6:18:0,18,454	0/0	1	0	6	A	A	GCA	GCT	SYN	AGGCGATCAGCCAACTATAAACCAAACATATGGAAGTATGATTTTCTTCAGTCTCTCCACAACAAGCATGAGAGTGAAGGAAACGCTACTCGAGCGATGATGCTTGTTGAGGACGTAAAGCAAATGCTCATAGAAGCTGTGAGCTTAAAGGCCAATCTAGAGCTAATGGATAACATAATGAAGTTCGGCTTAGCAACATTATTCGAGAAGGAAATCAAGGAAACCCTTGAAATAGTGGCCATGATGGAGCCGAACGATGAGAAAAGTCACGGTGATAGTACGATTGAAGAGCATGATCTCTACACCATTGCATTGCGCTTCAGGCTCCTCCGGCAGCATGGTTATGAAGTTTCAGAAGATGTATTTAGGAGCTTTAAGGACAAAAATGGTGGTTTTGTA…	rna14321	-
17031	MTKT01002534.1	3348965	1451.34	T	G	42	CDL15_Pgr017031	alpha-farnesene synthase-like	1/1:0,9:9:27:379,27,0	1,1	0	1	9	0/1:1,4:5:28:156,0,28	0/1	0.2	0.8	5	0/0:1,0:1:3:0,3,43	0/0	1	0	1	1/1:0,22:22:66:917,66,0	1,1	0	1	22	1/1:0,1:1:3:43,3,0	1,1	0	1	1	0/0:4,0:4:12:0,12,163	0/0	1	0	4	P	P	CCA	CCC	SYN	AGGCGATCAGCCAACTATAAACCAAACATATGGAAGTATGATTTTCTTCAGTCTCTCCACAACAAGCATGAGAGTGAAGGAAACGCTACTCGAGCGATGATGCTTGTTGAGGACGTAAAGCAAATGCTCATAGAAGCTGTGAGCTTAAAGGCCAATCTAGAGCTAATGGATAACATAATGAAGTTCGGCTTAGCAACATTATTCGAGAAGGAAATCAAGGAAACCCTTGAAATAGTGGCCATGATGGAGCCGAACGATGAGAAAAGTCACGGTGATAGTACGATTGAAGAGCATGATCTCTACACCATTGCATTGCGCTTCAGGCTCCTCCGGCAGCATGGTTATGAAGTTTCAGAAGATGTATTTAGGAGCTTTAAGGACAAAAATGGTGGTTTTGTA…	rna14321	-
	MTKT01002534.1	3349982	764.28	A	G	24	CDL15_Pgr017031	alpha-farnesene synthase-like	1/1:0,5:5:15:210,15,0	1,1	0	1	5	0/1:1,1:2:37:37,0,37	0/1	0.5	0.5	2	./.	./.	0	0	0	1/1:0,13:13:39:513,39,0	1,1	0	1	13	1/1:0,1:1:3:43,3,0	1,1	0	1	1	0/0:3,0:3:9:0,9,128	0/0	1	0	3	V	V	GTT	GTC	SYN	AGGCGATCAGCCAACTATAAACCAAACATATGGAAGTATGATTTTCTTCAGTCTCTCCACAACAAGCATGAGAGTGAAGGAAACGCTACTCGAGCGATGATGCTTGTTGAGGACGTAAAGCAAATGCTCATAGAAGCTGTGAGCTTAAAGGCCAATCTAGAGCTAATGGATAACATAATGAAGTTCGGCTTAGCAACATTATTCGAGAAGGAAATCAAGGAAACCCTTGAAATAGTGGCCATGATGGAGCCGAACGATGAGAAAAGTCACGGTGATAGTACGATTGAAGAGCATGATCTCTACACCATTGCATTGCGCTTCAGGCTCCTCCGGCAGCATGGTTATGAAGTTTCAGAAGATGTATTTAGGAGCTTTAAGGACAAAAATGGTGGTTTTGTA…	rna14321	-
ANR	MTKT01002534.1	3359888	99.89	C	CT	87	CDL15_Pgr017032	anthocyanidin reductase ANR	1/1:0,1:1:3:25,3,0	1,1	0	1	1	0/1:2,3:5:37:45,0,37	0/1	0.4	0.6	5	./.	./.	0	0	0	0/1:4,2:6:3:3,0,82	0/1	0.666667	0.333333	6	./.	./.	0	0	0	0/1:2,1:3:16:16,0,27	0/1	0.666667	0.333333	3
	MTKT01002534.1	3360262	75.43	AAT	A	26	CDL15_Pgr017032	anthocyanidin reductase ANR	0/0:1,0:1:3:0,3,37	0/0	1	0	1	0/1:2,2:4:45:59,0,45	0/1	0.5	0.5	4	./.	./.	0	0	0	0/1:7,1:8:9:9,0,233	0/1	0.875	0.125	8	./.	./.	0	0	0	0/1:9,3:12:47:47,0,292	0/1	0.75	0.25	12
	MTKT01002534.1	3388422	500.68	G	A	25	CDL15_Pgr017034	Phosphosulfolactate synthase	1/1:0,4:4:12:170,12,0	1,1	0	1	4	0/0:5,0:5:15:0,15,214	0/0	1	0	5	0/0:2,0:2:6:0,6,86	0/0	1	0	2	1/1:0,6:6:18:257,18,0	1,1	0	1	6	1/1:0,3:3:9:124,9,0	1,1	0	1	3	0/0:5,0:5:15:0,15,213	0/0	1	0	5
c7881	MTKT01002534.1	3389307	2460.57	T	C	105	CDL15_Pgr017034	Phosphosulfolactate synthase	1/1:0,23:23:69:975,69,0	1,1	0	1	23	0/0:18,1:19:14:0,14,715	0/0	0.947368	0.0526316	19	0/1:9,1:10:13:13,0,353	0/1	0.9	0.1	10	1/1:0,26:26:78:1097,78,0	1,1	0	1	26	1/1:0,10:10:30:426,30,0	1,1	0	1	10	0/0:17,0:17:51:0,51,707	0/0	1	0	17	K	K	AAA	AAG	SYN	ATGTCAGCGTACCGGTGGAAGAGCTTCGCGGAAGACGAGGACCGGCCGGAGAAGCCGCGCCGGTACGGCGTGACGGAGATCCGCGGCCCTCACTACTCCCTCTTCAACCAGAGCCTCCTCGAGGATATATTCGAGTCTATGGGACAATTTGTTGATGGGTTGAAATTTTCTGGAGGTTCACATAGCTTGATGCCAAAGTCCTTTATCAAAGATGTGACTTCTATTGCCCATGGCCATGATGTATATGTTAGCACCGGAGACTGGGCTGAGCATCAACTGAAGCGAGGGCCATCAGCCTTCAAGGAGTATGTCGAGGAGTGCAAGCAACTGGGATTCGACACGATCGAGTTGAATATGGGGTCCCTTGAATTACCAGAAGAAACTCTTTTGAGATTTGTG…	rna14324	-
c36033	MTKT01002534.1	3392436	444.15	T	G	54	CDL15_Pgr017035	mediator-associated 1-like	1/1:0,6:6:18:239,18,0	1,1	0	1	6	0/0:15,0:15:45:0,45,608	0/0	1	0	15	0/0:10,0:10:30:0,30,412	0/0	1	0	10	1/1:0,4:4:12:171,12,0	1,1	0	1	4	1/1:0,2:2:6:86,6,0	1,1	0	1	2	0/0:15,0:15:45:0,45,594	0/0	1	0	15
	MTKT01002534.1	3392604	277.56	C	A	163	CDL15_Pgr017035	mediator-associated 1-like	0/1:14,7:21:99:211,0,845	0/1	0.666667	0.333333	21	0/0:33,0:33:99:0,108,2445	0/0	1	0	33	0/0:30,0:30:99:0,99,2237	0/0	1	0	30	0/1:14,2:16:26:26,0,890	0/1	0.875	0.125	16	0/1:14,3:17:80:80,0,707	0/1	0.823529	0.176471	17	0/0:46,0:46:99:0,148,3425	0/0	1	0	46	D	E	GAC	GAA	NONSYN	ATGGCACCAAAACGTCCCACTCCAGCCGACGAGCAGCCGCCACCGGCCGTCTCCTCTGACGAGGAGTCCTCTGAGTCCGTAAGGTCCGAGGAAGAAGAAGAAGACGAAGAAAATGAGTCTTACGACTCCGACGAGCCGAAGGGGACCCAACAGAAGGGTCCACAACCCAAACCCTCCTCCGCTCTACCGCCGCGTGCTCAGTCTAAGCCCCAGAAGCCCGTTTCTTCTTCCGAGTCCGAATCGGAGTCCGAGTCTGAAGATGAGCCGACCGCTAAACTCATTGCGCGTCCAAACCCTAAACAGCAGAAGTCCGCTGCTTCTTCCGAGTCGGATTCCGAGTCCGACGAGCCAAAGGGGAAGCCGGCTGAAAGCGATTCGGAGTCCGATTCCGATGTCACG…	rna14325	+
	MTKT01002534.1	3392607	199.57	A	C	177	CDL15_Pgr017035	mediator-associated 1-like	0/1:20,3:23:99:139,0,919	0/1	0.869565	0.130435	23	0/0:36,0:36:99:0,111,2482	0/0	1	0	36	0/0:33,0:33:99:0,102,2273	0/0	1	0	33	0/1:19,1:20:23:23,0,922	0/1	0.95	0.05	20	0/1:15,2:17:77:77,0,740	0/1	0.882353	0.117647	17	0/0:48,0:48:99:0,148,3424	0/0	1	0	48	E	D	GAA	GAC	NONSYN	ATGGCACCAAAACGTCCCACTCCAGCCGACGAGCAGCCGCCACCGGCCGTCTCCTCTGACGAGGAGTCCTCTGAGTCCGTAAGGTCCGAGGAAGAAGAAGAAGACGAAGAAAATGAGTCTTACGACTCCGACGAGCCGAAGGGGACCCAACAGAAGGGTCCACAACCCAAACCCTCCTCCGCTCTACCGCCGCGTGCTCAGTCTAAGCCCCAGAAGCCCGTTTCTTCTTCCGAGTCCGAATCGGAGTCCGAGTCTGAAGATGAGCCGACCGCTAAACTCATTGCGCGTCCAAACCCTAAACAGCAGAAGTCCGCTGCTTCTTCCGAGTCGGATTCCGAGTCCGACGAGCCAAAGGGGAAGCCGGCTGAAAGCGATTCGGAGTCCGATTCCGATGTCACG…	rna14325	+
	MTKT01002534.1	3393447	4934.18	C	T	223	CDL15_Pgr017035	mediator-associated 1-like	1/1:3,42:45:15:1667,15,0	1,1	0.0666667	0.933333	45	0/1:33,7:40:99:179,0,1267	0/1	0.825	0.175	40	0/0:23,0:23:69:0,69,968	0/0	1	0	23	1/1:0,43:43:99:1821,129,0	1,1	0	1	43	1/1:0,32:32:96:1318,96,0	1,1	0	1	32	0/0:40,0:40:99:0,120,1682	0/0	1	0	40	A	A	GCC	GCT	SYN	ATGGCACCAAAACGTCCCACTCCAGCCGACGAGCAGCCGCCACCGGCCGTCTCCTCTGACGAGGAGTCCTCTGAGTCCGTAAGGTCCGAGGAAGAAGAAGAAGACGAAGAAAATGAGTCTTACGACTCCGACGAGCCGAAGGGGACCCAACAGAAGGGTCCACAACCCAAACCCTCCTCCGCTCTACCGCCGCGTGCTCAGTCTAAGCCCCAGAAGCCCGTTTCTTCTTCCGAGTCCGAATCGGAGTCCGAGTCTGAAGATGAGCCGACCGCTAAACTCATTGCGCGTCCAAACCCTAAACAGCAGAAGTCCGCTGCTTCTTCCGAGTCGGATTCCGAGTCCGACGAGCCAAAGGGGAAGCCGGCTGAAAGCGATTCGGAGTCCGATTCCGATGTCACG…	rna14325	+
	MTKT01002534.1	3395819	145.16	C	A	5			1/1:0,2:2:6:86,6,0	1,1	0	1	2	./.	./.	0	0	0	0/0:1,0:1:2:0,2,8	0/0	1	0	1	1/1:0,1:1:3:43,3,0	1,1	0	1	1	1/1:0,1:1:3:43,3,0	1,1	0	1	1	./.	./.	0	0	0
	MTKT01002534.1	3397062	282.35	G	A	15	CDL15_Pgr017036	oxygen-evolving enhancer 3- chloroplastic	1/1:0,1:1:3:38,3,0	1,1	0	1	1	0/1:1,1:2:4:4,0,30	0/1	0.5	0.5	2	0/0:1,0:1:3:0,3,36	0/0	1	0	1	1/1:0,6:6:18:241,18,0	1,1	0	1	6	1/1:0,1:1:3:38,3,0	1,1	0	1	1	0/0:2,0:2:6:0,6,78	0/0	1	0	2
	MTKT01002534.1	3397062	282.35	G	A	15	CDL15_Pgr017036	oxygen-evolving enhancer 3- chloroplastic	1/1:0,1:1:3:38,3,0	1,1	0	1	1	0/1:1,1:2:4:4,0,30	0/1	0.5	0.5	2	0/0:1,0:1:3:0,3,36	0/0	1	0	1	1/1:0,6:6:18:241,18,0	1,1	0	1	6	1/1:0,1:1:3:38,3,0	1,1	0	1	1	0/0:2,0:2:6:0,6,78	0/0	1	0	2
	MTKT01002534.1	3486289	6372.95	T	C	297	CDL15_Pgr017046	hypothetical protein B456_003G156400	1/1:0,53:53:99:2193,160,0	1,1	0	1	53	0/1:43,25:68:99:847,0,1595	0/1	0.632353	0.367647	68	0/0:36,0:36:99:0,108,1487	0/0	1	0	36	1/1:1,47:48:99:1922,109,0	1,1	0.0208333	0.979167	48	1/1:0,35:35:99:1462,105,0	1,1	0	1	35	0/0:54,1:55:99:0,122,2191	0/0	0.981818	0.0181818	55	S	P	TCG	CCG	NONSYN	ATGATGCAAAAAGGTGATGGTTCAAGTGGGATTGGACCATTGGACCATGATGGGCCTGAGAGGCCACGGCCCGTTATCCTTCCACTGCTGGGAGCGGGAGGTTTTCGCTGCTCTGTGAAGCCAGCCTCACGCGGTCCCCTCCACTCTAGTGGTCCAAGAAACCCGAGCCTTCGCTCGGGCCACATGACCCAACTCTCGGCTTGGAACGGGCGGGCCAGATATCAGCCCAGCACAGGCCCGGCCCAATGA	rna14336	+
	MTKT01002534.1	3487514	99.64	T	C	4			1/1:0,2:2:6:85,6,0	1,1	0	1	2	./.	./.	0	0	0	./.	./.	0	0	0	./.	./.	0	0	0	1/1:0,1:1:3:43,3,0	1,1	0	1	1	0/0:1,0:1:3:0,3,38	0/0	1	0	1
c9503	MTKT01002534.1	3505550	4775.95	C	T	212	CDL15_Pgr017051	serine threonine- kinase RIO1-like	1/1:0,51:51:99:2142,153,0	1,1	0	1	51	0/1:26,3:29:41:41,0,1009	0/1	0.896552	0.103448	29	0/0:26,0:26:78:0,78,1101	0/0	1	0	26	1/1:0,36:36:99:1533,108,0	1,1	0	1	36	1/1:0,26:26:78:1111,78,0	1,1	0	1	26	0/0:44,0:44:99:0,132,1859	0/0	1	0	44	R	H	CGT	CAT	NONSYN	ATGGCAAAGCAGGAAAAACCGGAAGGAGAATTGCGGGCAGCTAATGAAGGTAGAGAGGATGATGTTTTTGATGATGAAGAGGAGGATGAGGTATCATGGAGCTCGGATTCTGAGATTGGGGATGCGTTGGACTGGTTGGACTTGAAGGATGGAACCGGCGCTGAAGCCGCGGATGGTGCCTTTGCCCCGAGTGCGAGGCGTCCTAATGCTCACGGAGGCCTCCAGTCTCGTCCCAACGCCTCCACCCTTCAGCCTCTCTCTAATAGGAGCCAGAAGTTATCCAATCACATCCGTGCTTCTCCGTTGGAGGAGTGGGAAGGAAGGGTGAATGTTGGCATGTCGAGCTCCGTGACAGCTTCCATTCGAGAAAGCGTTAGGAATTCGGCTATCGGCAAGACC…	rna14341	-
	MTKT01002534.1	3505853	5145.75	GGACCTGGAATATCAAAGCTAATTTGCTCGATTAATGCAATCAATGTAAACGAATTTTCCCAAGATTATCGAGACATTACACACACT	G	137	CDL15_Pgr017051	serine threonine- kinase RIO1-like	1/1:0,34:34:99:1447,101,0	1,1	0	1	34	0/1:1,17:18:58:563,0,58	0/1	0.0555556	0.944444	18	1/1:0,8:8:24:360,24,0	1,1	0	1	8	0/1:2,27:29:99:960,0,871	0/1	0.0689655	0.931034	29	1/1:1,17:18:20:693,20,0	1,1	0.0555556	0.944444	18	1/1:0,29:29:82:1169,82,0	1,1	0	1	29
